# Supplementary material for: The living medicine inside us: in vitro therapeutic prospects of human gut bacteria
Source: Gut Microbes Rep. 2025 Apr 3;2(1):2480093. doi: 10.1080/29933935.2025.2480093 (PMC12940138; doi:10.1080/29933935.2025.2480093)
Supplement: Supplementary Tables.xlsx [file KGMR_A_2480093_SM4766.xlsx]

## Sheet: Table S1
Table S1. Quantification of bacterial genomic DNA concentration and DNA quality index
Isolates	Nucleic Acid (ng/µl)	260/280	260/230	Sample Type	Factor
B1	100.87	1.95	2.18	DNA	50
B2	106.28	1.99	2.11	DNA	50
M1	110.11	1.88	2.08	DNA	50
M2	127.63	1.92	2.14	DNA	50
BHI 1	89.57	1.87	2.02	DNA	50
BHI 2	111.54	1.74	2.13	DNA	50

## Sheet: Table S2
Table S2: 16S rRNA gene sequences of the six isolates
Bacterial Isolates	16S rRNA Gene Sequence
B1	AGAGTTTGATCCTGGCTCAGGATGAACGCTGGCGGCGTGCCTAATACATGCAAGTCGAACGAGTTCTGATTATTGAAAGGTGCTTGCATCTTGATTTAATTTTGAACGAGTGGCGGACGGGTGAGTAACACGTGGGTAACCTGCCCTTAAGTGGGGGATAACATTTGGAAACAGATGCTAATACCGCATAAATCCAAGAACCGCATGGTTCTTGGCTGAAAGATGGCGTAAGCTATCGCTTTTGGATGGACCCGCGGCGTATTAGCTAGTTGGTGAGGTAACGGCTCACCAAGGCAATGATACGTAGCCGAACTGAGAGGTTGATCGGCCACATTGGGACTGAGACACGGCCCAAACTCCTACGGGAGGCAGCAGTAGGGAATCTTCCACAATGGACGC…
B2	GCTAGTANTAGCAGTCGAGCGACTGATTAGAAGCTTGCTTCTATGACGTTAGCGGCGGACGGGTGAGTAACACGTGGGCAACCTGCCTGTAAGACTGGGATAACTCCGGGAAACCGGAGCTAATACCGGATAACATTTTCTCTTGCATAAGAGAAAATTGAAAGATGGTTTCGGCTATCACTTACAGATGGGCCCGCGGTGCATTAGCTAGTTGGTGAGGTAACGGCTCACCAAGGCAACGATGCATAGCCGACCTGAGAGGGTGATCGGCCACACTGGGACTGAGACACGGCCCAGACTCCTACGGGAGGCAGCAGTAGGGAATCTTCCGCAATGGACGAAAGTCTGACGGAGCAACGCCGCGTGAGTGATGAAGGCTTTCGGGTCGTAAAACTCTGT…
BHI1	ACTAGCAGTCGAGCGACTGATTAGAAGCTTGCTTCTATGACGTTAGCGGCGGACGGGTGAGTAACACGTGGGCAACCTGCCTGTAAGACTGGGATAACTTCGGGAAACCGAAGCTAATACCGGATAGGATCTTCTCCTTCATGGGAGATGATTGAAAGATGGTTTCGGCTATCACTTACAGATGGGCCCGCGGTGCATTAGCTAGTTGGTGAGGTAACGGCTCACCAAGGCAACGATGCATAGCCGACCTGAGAGGGTGATCGGCCACACTGGGACTGAGACACGGCCCAGACTCCTACGGGAGGCAGCAGTAGGGAATCTTCCGCAATGGACGAAAGTCTGACGGAGCAACGCCGCGTGAGTGATGAAGGCTTTCGGGTCGTAAAACTCTGTTGTTAG…
BHI2	GGAGGAAGGGACTGCTCCTGATGTAGCGGCGGACGGGTGAGTAACACGTGGGTAACCTGCCTGTAAGACTGGGATAACTCCGGGAAACCGGGGCTAATACCGGATGCTTGTTTGAACCGCATGGTTCAAACATAAAAGGTGGCTTCGGCTACCACTTACAGATGGACCCGCGGCGCATTAGCTAGTTGGTGAGGTAATGGCTCACCAAGGCGACGATGCGTAGCCGACCTGAGAGGGTGATCGGCCACACTGGGACTGAGACACGGCCCAGACTCCTACGGGAGGCAGCAGTAGGGAATCTTCCGCAATGGACGAAAGTCTGACGGAGCAACGCCGCGTGAGTGATGAAGGTTTTCGGATCGTAAAGCTCTGTTGTTAGGGAAGAACAAGTACCGTTCG…
M1	GTTGCTAACTCGAAGGCACTGCTCACCAATGTACATGGCCTTAATCTGGAAAACTGGCAGGAAGAACTGGCGCAAGCCAAAGAGCCGTTTAATCTCGGGCGCTTAATTCGCCTCGTGAAAGAATATCATCTGCTGAACCCGGTCATTGTTGACTGTACTTCCAGCCAGGCTGTGGCAGATCAATATGCCGACTTCCTGCGCGAAGGTTTCCACGTTGTTACGCCGAACAAAAAGGCCAACACCTCGTCGATGGATTACTACCATCAGTTGCGTTATGCGGCGGAAAAATCGCGGCGTAAATTCCTCTATGACACCAACGTTGGGGCTGGATTACCGGTTATTGAGAACCTGCAAAATCTGCTCAATGCTGGTGATGAATTGATGAAGTTCTCCGGCATT…
M2	NGNNNNNGNNTACNNTGCAGTCGACGGTAACAGGAAGCAGCTTGCTGCTTTGCTGACGAGTGGCGGACGGGTGAGTAATGTCTGGGAAACTGCCTGATGGAGGGGGATAACTACTGGAAACGGTAGCTAATACCGCATAACGTCGCAAGACCAAAGAGGGGGACCTTCGGGCCTCTTGCCATCGGATGTGCCCAGATGGGATTAGCTAGTAGGTGGGGTAACGGCTCACCTAGGCGACGATCCCTAGCTGGTCTGAGAGGATGACCAGCCACACTGGAACTGAGACACGGTCCAGACTCCTACGGGAGGCAGCAGTGGGGAATATTGCACAATGGGCGCAAGCCTGATGCAGCCATGCCGCGTGTATGAAGAAGGCCTTCGGGTTGTAAAGTACTTTCA…

## Sheet: Table S3
Table S3. DPPH free radical scavenging activity of metabolites derived from bacteria and quercetin
Conc.	B1	B2	BHI1	BHI2	M1	M2	Quercetin
25	23.37±1.35	22.12±1.54	12.35±1.96	21.06±2.71	11.01±1.62	15.69±1.83	41.47±2.34
50	30.45±1.91	29.73±1.38	16.43±1.34	29.17±1.51	15.69±1.63	21.18±2.58	57.06±2.46
100	48.82±2.88	47.23±1.64	29.67±3.38	42.6±1.02	27.2±2.97	37.79±2.31	66.23±1.25
200	67.31±1.44	65.22±1.66	37.52±1.29	59.76±3.27	38.29±0.92	44.89±2.74	84.04±1.78
400	82.76±1.57	80.17±2.19	53.15±2.95	80.3±1.57	50.31±1.78	61.15±1.47	96.21±2.1
IC50	151.47±5.43	162.4±3.48	347.53±6.58	177.37±2.42	365.95±4.16	275.97±5.79	11.37±5.87

## Sheet: Table S4
Table S4. Reducing power antioxidant activity of the metabolites derived from six isolates and quercetin
Conc.	B1	B2	BHI1	BHI2	M1	M2	Quercetin
25	25.18±3.22	23.8±2.45	21.06±2.27	20.85±3.07	19.42±2.39	22.75±2.45	55.89±2.05
50	33.33±2.29	31.5±1.59	27.88±4.36	28.92±1.1	29.68±1.52	26.14±1.7	64.07±2.4
100	44.12±2.38	41.69±1.79	36.9±2.48	38.28±1.13	39.28±2.69	34.6±1.63	67.57±0.05
200	58.39±1.51	55.18±1.04	48.84±1.64	50.66±2.18	52±2.92	48.8±3.31	76.45±1.2
400	77.29±1.67	73.03±2.38	64.65±2.85	66.06±2.24	68.82±1.22	60.61±0.63	93.82±0.78
IC50	172.65±6.41	194.49±6.85	246.14±4.52	234.29±3.14	221.53±6.75	267.53±3.54	10.23±4.9

## Sheet: Table S5
Table S5. Representation of prothrombin time (in sec) at different concentration of bacteria-dervided metabolites, warfarin (positive control) and distilled water (negative control)
Conc.	B1	B2	BHI1	BHI2	M1	M2	Warfarin	Distilled Water
25	338± 18	402± 22	408±12	462± 32	358±36	342± 25	1025± 22	300±38
50	380± 12	474± 18	458±22	507± 26	400±25	358± 17	1215±26
100	454± 21	536± 16	507± 14	498± 12	422±28	373±22	1263±20
200	498± 23	696± 26	566±31	546± 21	522±21	400±34	1567±22
400	733± 17	886± 19	600±12	642± 18	554±26	425±28	1920±27

## Sheet: Table S6
Table S6. in vitro blood clod lysis activity at different concentartion of the metabolites derived from six isolates
Conc.	B1	B2	BHI1	BHI2	M1	M2	Streptokinase	Distilled Water
25	6.18±0.32	6.03±1.8	5.75±0.78	5.8±0.38	5.8±0.15	8.43±1.1	52.08±1.7	5.72±0.63
50	7.95±0.85	8.2±0.7	5.9±0.16	6±0.14	5.95±0.3	12.88±1.34
100	9.19±2.5	12.5±1.6	6.38±0.23	6.2±0.27	6.5±0.66	27.34±0.58
200	12.57±1.15	15.8±0.45	7.2±0.6	6.4±0.33	7.0±0.33	29.67±1.51
400	23.25±1.3	17.45±0.83	7.89±1.65	6.7±0.38	7.2±1.46	31.08±0.85
